# Supplementary material for: In Situ Simulation Training for Frailty
Source: Geriatrics (Basel). 2023 Feb 17;8(1):26. doi: 10.3390/geriatrics8010026 (PMC9957163; doi:10.3390/geriatrics8010026)
Supplement: Supplementary file 1 [file geriatrics-08-00026-s001.zip]

Archive with 1 entries (1 files):
- geriatrics-2038628-supplementary.xlsx
