# Supplementary material for: In Situ Simulation Training for Frailty
Source: Geriatrics (Basel). 2023 Feb 17;8(1):26. doi: 10.3390/geriatrics8010026 (PMC9957163; doi:10.3390/geriatrics8010026)
Supplement: Supplementary file 1 [file geriatrics-08-00026-s001.zip › geriatrics-2038628-supplementary.xlsx]

## Sheet: Export Summary
	This document was exported from Numbers. Each table was converted to an Excel worksheet. All other objects on each Numbers sheet were placed on separate worksheets. Please be aware that formula calculations may differ in Excel.
	Numbers Sheet Name	Numbers Table Name	Excel Worksheet Name
	Pre
		Table 1	Pre
	Post
		Table 1	Post

## Sheet: Pre
1	10	11	12	23	24	25	26	27	28	29	30	31	32	33	34	35	36	37	38	39
Unique Identifier	Custom Data 1	We need a code with which to identify your pre and post course forms, to allow us to see any improvements you report following our course.Â We will use the MONTH of your birthday in NUMERICAL FORM and THE LAST 3 CHARACTERS OF YOUR POSTCODE to do this.PLEASE ENTER THE MONTH OF YOUR BIRTHDAY IN NUMERICAL FORM (e.g. 3 for Match, 10 for October etc)Please be aware that the data from this project may …	PLEASE ENTER THE LAST 3 LETTERS OF YOUR POSTCODE (e.g. 3PQ or 4NK)	Human Factors for Healthcare InstrumentÂ - please rate how confident you are that you can manage the following effectively.												Please rate how confident you are with the following:
		Open-Ended Response	Open-Ended Response	Constructively managing others' negative emotions at work	Requesting help from colleagues in other professions	Communicating effectively with a colleague with whom you disagree	Prioritising when many things are happening at once	Speaking up as part of a team to convey what you think is going on	Involving colleagues in your decision making process	Dealing with uncertainty in your decision making process	Asking other team members for the information I need during a busy ward environment	Recognising when you should take on a leadership role	Monitoring the 'big picture' during a complex clinical situation	Anticipating what will happen next in clinical situations	Working effectively with a new team in clinical situations	Recognising a frail patient	Assessing a frail patient	Recognising deterioration in a frail patient	Anticipating potential adverse outcomes of a frail patient in hospital	Managing a patient who has had a fall e.g.Â collapse, legs gave way, â€˜found lying on floor'	Managing a patient with immobility e.g.Â sudden change in mobility, â€˜gone off legsâ€™ â€˜stuck in toiletâ€™	Managing a patient with delirium e.g. acute confusion, â€™muddlednessâ€™, sudden worsening of confusion in someone with previous dementia or known memory loss	Managing a patient with incontinence e.g. change in continence â€“ new onset or worsening of urine or faecal incontinence	Recognising a patient's susceptibility to side effects of medication e.g. confusion with codeine, hypotension with antidepressants
56ts1	1	5	6ts1	8	8	9	9	9	10	10	10	10	8	10	10
1/4/007dh	1	1900-01-05	7dh	4	7	5	7	5	9	8	10	8	6	4	10
97EZ1	1	9	7EZ1	6	6	6	6	4	8	4	5	5	4	5	5
41qq	1	4	1qq	5	10	7	10	10	10	7	10	10	7	7	10
11se3	1	11	se3	10	10	9	10	9	10	9	10	10	9	9	10
97JS1	1	9	7JS1	6	8	5	8	6	7	5	6	6	6	6	7
55se1	1	5	5se1	6	7	5	6	7	7	5	4	5	5	5	5
104lj1	1	10	4lj1	9	7	6	8	7	10	8	5	7	7	7	5
236eg	1	23	6eg	7	7	5	7	4	9	6	6	6	5	6	6
11up	1	1	1up	7	7	7	7	7	7	7	7	7	6	6	6	5	5	5	5	5	5	5	5	5
24aa	1	2	4aa	3	4	5	5	5	6	4	4	6	4	5	7	8	8	7	6	5	5	7	8	8
112LR	1	11	2LR	6	8	7	7	7	10	10	9	8	7	6	8	7	7	7	7	8	8	7	8	8
94nt	1	9	4nt	7	8	4	7	7	8	8	10	10	9	10	10	7	7	7	7	9	9	9	9	9
33BW	1	3	3BW	6	7	6	6	6	7	6	7	6	6	6	6	7	7	7	6	5	5	5	4	6
72HN	1	7	2HN	5	10	9	8	8	10	8	9	8	8	8	8	10	10	8	10	10	10	10	10	8
124hl	1	12	4hl	9	9	8	9	9	8	9	9	9	8	8	8	9	9	9	9	10	10	9	10	9
97EZ	1	9	7EZ2	7	7	4	3	2	7	3	3	3	3	3	3	7	7	6	6	6	5	6	4	5
11eea	1	11	eea	7	8	9	9	8	8	8	9	9	9	10	9	10	10	10	9	10	9	9	10	10
12XW1	1	1	2XW1	2	6	4	5	4	7	4	8	5	4	5	5	9	7	6	5	8	10	7	9	7
61DF	1	6	1DF	7	7	6	4	5	6	5	7	6	5	5	6	7	6	7	6	7	6	7	5	6
39PD	1	3	9PD	8	10	7	8	8	8	7	8	7	8	5	7	8	8	6	7	10	10	6	4	6
104lj2	1	10	4lj2	8	7	5	8	6	9	10	8	8	10	8	7	7	7	6	7	8	8	9	8	10
120rr	1	12	0rr	4	7	5	8	10	10	8	7	7	10	10	10	8	10	10	10	10	10	9	9	10
09BL	1	0	9BL	7	10	8	8	8	9	8	9	8	7	9	9	9	8	9	8	9	8	7	9	9
KAT5pe	1	KAT	5pe	7	7	7	9	8	8	8	7	9	7	6	7	10	10	10	9	9	9	10	10	6
100LJ0LJ	1	100LJ	0LJ	5	8	7	4	4	4	6	7	5	7	5	7	7	7	8	7	7	6	7	5	5
6GLW	1	6	GLW	7	10	8	9	9	9	9	10	9	8	8	8	9	9	9	8	9	8	8	8	7
55se2	1	5	5se2	8	8	8	8	8	8	8	8	8	7	8	8	10	9	9	9	9	9	9	10	9
97js2	1	9	7js2	8	10	8	8	8	8	8	7	8	8	9	8	9	8	8	8	9	8	7	8	7
113pn	1	11	3pn	9	10	8	6	7	7	6	7	7	8	8	6	6	5	5	5	5	5	4	8	6
100DJ	1	10	0DJ	9	9	9	10	10	10	10	10	10	10	10	10	10	10	10	10	10	10	10	10	10
62ES	1	6	2ES	7	9	7	8	8	8	8	8	7	9	7	7	8	8	8	8	10	10	10	8	7
111XH	1	11	1XH	6	9	7	9	10	8	7	8	8	7	8	9	7	7	8	8	8	8	8	7	8
39AN	1	3	9AN	4	8	3	4	3	7	4	3	3	3	3	3	7	6	6	8	7	7	4	4	4
108PS	1	10	8PS	7	7	9	8	9	9	8	8	8	7	7	7	8	7	7	7	7	7	7	8	5
12XW2	1	1	2XW2	8	10	8	7	10	10	8	10	7	6	6	10	10	8	8	8	9	9	8	9	9
86BU	1	8	6BU	5	10	4	6	6	9	4	7	6	4	3	7	9	8	8	6	8	3	5	5	7
55eu	1	5	5eu	8	8	8	6	6	8	6	7	6	6	6	7	5	4	5	6	6	5	6	4	6
56TS2	1	5	6TS2	5	8	6	5	7	7	6	6	6	6	6	7	6	6	6	5	6	6	6	6	5
27TJ	1	2	7TJ	10	10	9	8	8	10	9	9	9	9	9	9	8	9	9	9	9	9	9	9	9
25py	1	2	5py	5	8	5	6	6	8	4	6	7	4	4	5	6	6	5	6	6	7	8	6	6
44aa	1	4	4aa	10	9	9	10	10	10	9	9	10	10	10	10	10	10	10	10	10	10	10	10	9
109rx	1	10	9rx	7	10	9	8	8	10	7	8	7	8	7	7	8	8	9	9	8	9	7	3	1
104EA	2	10	4EA	8	10	9	7	8	10	7	10	7	9	9	10	6	6	6	7	8	7	7	9	5
15TA	1	1	5TA	7	9	8	9	8	9	7	10	9	7	6	9	10	7	8	7	8	8	7	9	5
78AN	1	7	8AN	10	9	9	8	10	10	8	10	10	9	9	10	9	8	7	7	8	8	8	7	7
114PJ	1	11	4PJ	5	5	5	7	8	8	6	7	6	5	5	5	6	5	6	4	6	7	3	8	5
97WD	1	9	7WD	3	5	4	4	4	4	4	5	4	4	4	4	5	5	5	5	5	5	5	5	5
13NU	1	1	3NU	3	6	3	5	5	5	3	3	5	4	4	4	5	4	4	3	4	4	5	4	4
128YH	1	12	8YH	8	9	8	7	8	8	9	10	9	7	6	7	6	6	5	7	6	9	8	10	7
55Se	1	5	5Se	7	8	8	7	9	9	8	8	8	7	7	8	10	9	9	8	9	9	8	9	8
22LH	1	2	2LH	6	6	4	6	6	6	4	6	4	4	6	3	9	9	9	9	9	10	8	5	3
76EE		7	6EE	7	8	6	5	6	5	5	7	5	5	6	5	7	6	6	6	8	5	6	6	5
126ey		12	6ey	5	7	7	7	7	8	7	7	7	7	7	8	7	7	7	7	7	7	6	7	6
115xb		11	5xb	3	10	6	5	5	7	6	8	4	8	9	8	9	8	6	5	7	8	8	9	5
121JJ		12	1JJ	4	10	7	5	4	10	4	10	6	4	4	8	8	5	5	5	5	4	5	5	7
64PS		6	4PS	7	8	7	7	9	8	8	8	7	5	6	6	7	7	7	7	7	7	7	6	7
119HF		11	9HF	5	10	5	8	6	10	7	10	7	5	5	7	7	5	6	7	5	8	8	5	3
93HA		9	3HA	8	10	8	10	10	10	10	10	10	10	9	10	10	9	9	9	10	10	9	10	9
31TW		3	1TW	7	10	10	7	9	8	8	8	5	5	5	10	5	10	10	5	7	10	10	10	10
123BW		12	3BW	7	7	6	6	7	8	7	7	7	6	6	7	8	7	6	6	7	6	7	6	8
95BF		9	5BF	8	8	9	8	6	8	8	8	8	8	8	8	8	8	8	9	9	8	7	9	8
54BG		5	4BG	9	10	9	8	9	9	8	9	9	6	7	9	6	5	7	7	7	7	7	8	7
77xa		7	7xa	5	6	5	5	5	7	5	8	6	6	6	8	8	5	9	8	6	8	5	8	8
107TG		10	7TG	7	7	7	7	7	7	7	7	7	7	7	7	7	7	7	7	7	7	7	7	7
119QW		11	9QW	6	8	6	6	7	8	6	7	6	5	6	5	7	7	7	7	7	7	5	4	4
77QW		7	7QW	7	7	7	6	7	8	6	6	6	6	5	6	8	8	8	7	5	6	7	7	5
43BQ		4	3BQ	8	10	8	9	10	10	8	10	9	9	9	9	10	10	9	9	10	10	9	10	9
74pp		7	4pp	9	9	9	9	9	9	9	9	9	9	9	9	9	9	9	9	9	9	9	9	9
29da		2	9da	5	9	9	9	7	9	8	8	7	8	6	8	8	6	7	8	7	8	8	5	5
72LW		7	2LW	7	9	9	7	10	10	8	9	8	8	8	10	7	6	7	7	6	7	8	9	7
8EN4		8	EN4	6	10	8	9	9	9	9	9	9	9	9	9	9	9	9	7	9	9	9	9	9
104EA		10	4EA	5	10	4	9	9	8	6	6	6	7	7	5	6	6	5	5	5	6	6	6	6
40NQ		4	0NQ	6	9	9	9	9	9	8	8	7	8	7	7	7	9	9	8	9	9	8	7	4
12dx		1	2dx	8	8	8	8	6	8	8	8	8	5	9	9	8	9	8	8	8	8	9	9	9
101PG		10	1PG	6	8	7	8	8	8	7	8	8	8	7	7	9	8	7	8	7	7	7	7	8
4Oqa		4	Oqa	4	4	5	6	6	5	4	6	5	6	7	6	6	4	6	4	6	5	5	5	7
31tw		3	1tw	1	5	5	5	5	5	5	5	5	1	2	5	5	5	5	5	5	5	5	5	5

## Sheet: Post
Unique Identifier	Custom Data 1	We need a code with which to identify your pre and post course forms, to allow us to see any improvements you report following our course.Â We will use the MONTH of your birthday in NUMERICAL FORM and THE LAST 3 CHARACTERS OF YOUR POSTCODE to do this.PLEASE ENTER THE MONTH OF YOUR BIRTHDAY IN NUMERICAL FORM (e.g. 3 for Match, 10 for October etc)	PLEASE ENTER THE LAST 3 LETTERS OF YOUR POSTCODE (e.g. 3PQ or 4NK)	Human Factors for Healthcare InstrumentÂ - please rate how confident you are that you can manage the following effectively.												Please rate how confident you are with the following:									How useful was today's session?	What 3 things have you learnt today?	What do you think was good about today's session?	What else would you like to see covered in further in-situ simulation sessions?	How could today's session be improved?
		Open-Ended Response	Open-Ended Response	Constructively managing others' negative emotions at work	Requesting help from colleagues in other professions	Communicating effectively with a colleague with whom you disagree	Prioritising when many things are happening at once	Speaking up as part of a team to convey what you think is going on	Involving colleagues in your decision making process	Dealing with uncertainty in your decision making process	Asking other team members for the information I need during a busy ward environment	Recognising when you should take on a leadership role	Monitoring the 'big picture' during a complex clinical situation	Anticipating what will happen next in clinical situations	Working effectively with a new team in clinical situations	Recognising a frail patient	Assessing a frail patient	Recognising deterioration in a frail patient	Anticipating potential adverse outcomes of a frail patient in hospital	Managing a patient who has had a fall e.g.Â collapse, legs gave way, â€˜found lying on floor'	Managing a patient with immobility e.g.Â sudden change in mobility, â€˜gone off legsâ€™ â€˜stuck in toiletâ€™	Managing a patient with delirium e.g. acute confusion, â€™muddlednessâ€™, sudden worsening of confusion in someone with previous dementia or known memory loss	Managing a patient with incontinence e.g. change in continence â€“ new onset or worsening of urine or faecal incontinence	Recognising a patient's susceptibility to side effects of medication e.g. confusion with codeine, hypotension with antidepressants	Response	Open-Ended Response	Open-Ended Response	Open-Ended Response	Open-Ended Response
56ts1	1	5	6ts1	8	10	9	9	10	10	10	10	10	9	10	10										Extremely useful	Delegation and escalation	Everything	More time to feedback	It was good no improvements
47dh	1	4	7dh	4	8	5	6	6	8	6	10	7	6	6	5										Very useful	The CUS acronyms	Team work		Clearer
11Se3	1	11	Se3	9	10	9	9	9	9	9	9	9	9	9	9										Extremely useful	Delegation	Good learning	How to deal with seizure	More time
97EZ1	1	9	7EZ1	6	6	6	7	6	8	5	6	7	6	7	8										Extremely useful	Make sure Clear roles Are allocated	Friendly environment	Other clinical scenarios	N/a
97JS1	1	9	7JS1	6	7	6	6	6	7	5	6	7	6	7	6										Extremely useful	Understand the complex in each situation and try to deal with it in a manner that is safe to patient	Working as a team	Important to have a scoop available	By aducating staff on the importance of safety team work and patient priority
55se1	1	5	5se1	6	8	5	6	6	7	5	6	6	6	5	7										Very useful	Scope team. Dont hoist	Learnt new things	resus	Sim room
104lj1	1	10	4lj1	8	6	6	9	8	8	8	7	8	9	7	7										Somewhat useful	Scoop team	Well ran, smooth	More time in scenario	Higher fidelity sim
236eg	1	23	6eg	7	8	6	7	7	8	7	7	8	7	7	7										Very useful
11up	1	1	1up	8	8	8	8	8	8	9	9	8	8	8	8	8	7	7	8	8	8	8	8	9	Somewhat useful	Importance of handover	Teamwork	I was happy with it	A bit more notice on when it was happening
24aa	1	2	4aa	4	5	4	5	5	4	4	5	4	3	4	8	7	5	5	3	4	4	4	5	5	Extremely useful	What to suggest when a patient t falls That the need fluids	The manikin envolvement	What ever is possible. Very useful	Bit more organised
112LR	1	11	2LR	8	9	9	10	9	10	10	8	7	7	8	8	9	9	8	8	9	9	9	9	8	Extremely useful	The appropriate use of the SBAR	Good comunication and team work	CRP	More time
94nt	1	9	4nt	10	9	10	10	10	10	10	10	10	10	10	10	9	9	9	9	9	9	9	9	9	Extremely useful	SBAR, team working , recognising pts needs	Team work and good communication	None itâ€™s all covered	None
72HN	1	7	2HN	8	8	8	8	5	5	5	5	5	5	5	5	8	8	8	8	10	10	10	10	8	Very useful		The de brief	Falls Cardiac arrest	More information about the format of the simulation prior to attending to the patient
124hl	1	12	4hl	9	9	9	9	10	9	9	9	9	9	9	9	10	10	9	9	10	10	10	10	9	Very useful	To use the competencies in the team to their best potential. Make your plan known to the members. Keep in mind that patient can hear and potentially understand what we are saying, so be sensitive in a complex scenario.	Helped remind me that other team members may not feel competent in certain scenarios and it helps to just be sensitive of this and work as a team.	Delirium descalation is a good session to run	Run smoothly and a lot of remainders of common things which are easy to forget. Keep up the good work.
97EZ	1	9	7EZ2	5	5	4	4	4	7	4	5	5	6	5	4	7	7	7	7	6	6	6	6	4	Very useful	How to get omni-cell access CUS Importance of SBAR	MDT working Friendly environment	Longer time in sim	N/A
104lj2	1	10	4lj2	7	7	8	8	8	7	8	7	8	9	9	8	7	7	8	7	7	8	8	7	7	Somewhat useful	Verbalising thoughts. PPE.	Good relevant scenario	Shaking in dummy /descriptions of seizure can be more apparent	Feedback from Sim team, rather than just pure answering open questions from participants
39PD	1	3	9PD	8	9	8	8	8	8	8	8	8	8	8	8	8	8	8	8	10	10	8	7	7	Very useful	Communication is key. Know everyone's role. Be thorough and logical with clinical reasoning	Good reflection and discussion.	Variety or scenarios	Nil
61DF	1	6	1DF	7	8	6	7	8	7	6	8	7	6	6	7	6	7	8	6	6	7	8	6	6	Very useful	Recognizing sick patient Managing status epilepticus How to manage stressful situations in the ward	Very organized	Different scenarios	advanced notice on sessions
120rr	1	12	0rr	8	8	8	10	10	10	9	10	10	10	9	10	10	9	10	10	10	8	9	10	10	Extremely useful	Medication chart	Teamwork	Calmly	Absolutely
09bl	1	0	9bl	7	6	7	7	9	8	8	8	8	9	9	9	8	7	7	8	9	8	8	8	9	Very useful	Team leader Team work One goal	When you find yourself in the situation like that	Peri arrest	None
97js2	1	9	7js2	9	9	9	10	10	10	9	10	9	10	9	10	10	10	10	9	10	10	10	10	9	Extremely useful	Have a clear and consistent was of carrying out assessment such as SBAR and AtoE	Working as a team and in a critical time frame	The acuities that are constant in our patient group	From the feedback
113pn	1	11	3pn	7	8	7	7	7	7	6	8	8	8	7	7	7	7	7	6	6	6	6	6	7	Extremely useful	Communication	How to work as a team
25py	1	2	5py	8	7	7	9	9	9	8	9	9	8	8	9	8	8	8	7	8	7	8	9	8	Extremely useful	SBAR confirmation bias Delegation	MDT component	More sessions during placement
12XW2	1	1	2XW2	8	10	9	8	7	8	9	8	8	7	7	10	8	8	8	8	8	8	9	9	8	Extremely useful	Escalating on time Good communication Involving the patient	Good learning for such a situation	Hypovilimic shock	Session outside working time
39an	1	3	9an	3	7	4	5	5	5	4	7	5	5	5	6	7	6	6	6	6	6	6	6	4	Very useful	Gut Mentalnodel Review what is know	Very good feedbak	Agitated patient Fall in toilet	Nil
108PS	1	10	8PS	9	9	10	9	10	10	9	10	8	9	9	9	9	8	9	8	7	7	7	7	7	Extremely useful	To call 999 in a stroke situation, good communication goes a long way, using the mental method out loud as this helps everyone	Communication	Different clinical situations
62ES	1	6	2ES	9	9	7	7	8	9	9	9	9	7	7	9	9	9	9	9	9	9	9	9	9	Very useful	Call 999 in a stroke emergency Delegate roles Handover appropriately	Real life and practicing with MDT	Cardiac arrest	None
111XH	1	11	1XH	8	9	9	8	10	9	8	9	9	9	8	8	8	8	8	9	8	8	8	8	9	Extremely useful	Always use peopleâ€™s names Use closed loop communication Use SBAR	Nice that whole MDT was involved		More sessions.
86BU	1	8	6BU	9	10	8	8	10	10	7	9	8	8	5	7	9	8	8	8	6	6	7	6	6	Extremely useful	Working with nursing colleagues & involving in communication. Thinking about ceilings of care in a deteriorating pt setting	Good debrief. Realistic that required getting things from the ward & working with nursing staff	Emphasis on effective/ concise handover- ?bleep Drs for telephone advice first, emphasising reason for review	Slightly cramped and lots of participants- did not feel that both Drs necessary for assessment but discussion with senior/ family was good practice
56TS2	1	5	6TS2	9	8	7	9	8	8	8	8	8	7	8	8	8	7	8	7	8	8	8	8	7	Extremely useful	Effective team work The use of VBG gas Non - rebreather oxygen	Very good session and great team of people , I learned about looking after an acutely unwell patient	More types of scenarios	A bit longer
27tj	1	2	7tj	9	10	8	9	10	10	10	10	10	10	10	10	9	9	9	8	9	9	8	9	9	Extremely useful	Sepsis Communication Team work Identifying frail patients	Everything. It was enjoyable	NG Intubation	More time
109rx		10	9rx	9	10	8	8	10	10	8	8	8	8	8	9	8	8	8	9	10	9	8	4	5	Extremely useful	Key questions to de escalate situations and working with new members if staff to resolve a situation. And to always listen	Get to know members of the ward and MDT as a new member of staff. Simulating events that often happen on the ward was helpful and good to have feedback, and reflect on conversations	Deteriorating patients	Make sure everyone knows the time to arrive.
97wd		9	7wd	5	6	7	7	7	7	7	8	6	7	6	6	6	7	7	7	7	7	7	7	6	Very useful	Apologising, checking facts, asking pt 2hat they know	Realistic acting	Angry patient threatening to leave	Longer scenario
15TA		1	5TA	7	9	8	9	9	9	9	9	9	8	8	9	8	8	9	8	9	8	8	9	9	Extremely useful	Staying calm helps focus on the situation and the patient. The more you know about the patient the better. Monitoring patientâ€™s observations.	Communication	More complex scenarios	Varying presenting conditions
78AN		7	8AN	10	10	10	10	9	10	9	10	9	10	9	10	10	8	9	9	9	10	9	9	9	Extremely useful	Teamwork. Communication. Stay Calm	Critical thinking, insight into managing a trauma patient	More case scenarios	Itâ€™s great
104ea		10	4ea	7	9	9	9	8	8	8	8	6	8	8	9	9	9	8	7	8	8	8	8	8	Extremely useful	Initial instinct Team work Staying calm	How to react to a frailty situation	Nothing	More time
114PJ		11	4PJ	7	8	8	7	7	8	6	7	6	5	5	7	7	6	7	6	7	7	5	8	6	Extremely useful	Try to know your patient well Effective communication Team work/delegating duties	The team being proactive	Sepsis	More time
128YH		12	8YH	8	10	8	7	7	8	7	10	8	7	7	8	7	7	9	10	8	10	9	10	8	Extremely useful	How to administer nebs Effective communication during handovers The importance of confidence when communicating within new teams	Everything - communication particularly
55se		5	5se	7	8	7	8	8	8	8	8	8	8	8	8	9	9	8	8	9	8	8	9	8	Very useful	Escalate Nominate a runner Know your patient	Excellent discussion	Unresponsive patient	Refreshments after
97WD		9	7WD	7	6	6	7	7	7	7	8	8	7	8	8	9	8	7	7	7	7	7	7	7	Very useful	Closed loop feedback, early escalation and dedicating roles to members of the team	Lots of different members of the MDT involved, more authentic	Arrest calls, angry patients	Longer debrief
13nu		1	3nu	5	7	5	6	6	6	6	6	6	6	6	6	5	5	6	6	5	5	5	5	5	Very useful	Closed loop communication, take time to assess situation before interventions, remember simple beside investigations	Enjoyed working with MDT. Scenario was interesting. Session was run well and most life like sim I have attended	Similar scenarios with acutely unwell patients	N/a
22LH		2	2LH	5	7	5	5	6	6	5	7	6	5	7	7	8	9	9	9	10	10	9	6	6	Very useful	Closed lip communication Keeping calm Escalating quickly	Useful to be in a clinical situation working with other health care professionals	Post falls assessment	Be allowed time to read the notes prior to entering the sim setting
126EY		12	6EY	6	8	8	8	8	9	8	9	8	8	8	8	7	7	7	7	8	8	7	7	8	Extremely useful	Communicationescalation	Every body was involve	Yo get more involve	Done well
121JJ		12	1JJ	5	10	7	7	7	7	6	10	6	6	7	6	10	7	6	7	8	7	5	6	8	Extremely useful	How to escalate What good communication involves in a team To research into protocols	Instructors were really nice Everything explained well in debrief	Other simulation scenarios	Bigger space
76EE		7	6EE	6	7	6	8	6	6	7	7	7	7	7	6	6	7	7	7	8	8	7	7	6	Very useful	1) can escalate to SNP for help with getting a patient with a NOF off the floor. 2) when in a new acute situation take time to understand what is going on 3) for #nof, do not move them in the first instance	Helpful to debrief afterwards	Unwell pts /periarrest calls	Larger room,
115XB		11	5XB	4	9	6	7	5	7	7	9	5	6	5	7	8	8	6	5	7	7	6	8	5	Very useful	Effectiveness of good teamwork. How to escalate. Good communication amongst professionals.	How everyone worked together	Different scenarios	Having access to a bigger room with more space as it was quite crowded
93HA		9	3HA	9	10	9	10	10	10	10	10	10	10	10	10	10	9	10	10	10	10	9	10	10	Very useful	Always check resus status and consider if appropriate. Talk through findings with team out loud. Ask someone to read history/notes of patient if not known.	Good to practice caring for a deteriorating patient in a safe environment and discuss how you would manage scenario in real life.		Nothing it was great
31tw		3	1tw	9	9	9	8	8	9	8	8	9	9	6	10	8	10	10	9	9	9	9	9	9	Extremely useful	All the session gave me tools to improve my skills.	Understand what to do in a situation of fall and procedures	Anything is wprth to cover	Love it! Super interesting!
119HF		11	9HF	5	10	5	8	9	9	8	10	10	8	7	9	7	5	8	9	8	9	9	9	5	Very useful	Importance handover to doctors/nurses Asking what else I can do to assist Be Reactive in terms when crash trolley needed	Team work Open environment feeling like I can speak up about what Iâ€™m not confident with	Fall patient lying on floor Cardiac arrest	More space
64PS		6	4PS	8	8	8	7	7	7	7	7	7	7	7	7	7	7	7	8	8	7	7	6	8	Somewhat useful			More MDT	Laptops for enoting
95bf		9	5bf	9	9	8	9	7	8	8	9	9	8	8	9	9	9	9	9	9	9	8	9	9	Extremely useful	Communication Able to interprete patient needs Working as a team player	Update about what you know and can do Making staff to be on point with care delivery	Drug error	Not applicable
54BG		5	4BG	8	8	9	9	9	8	8	8	8	8	8	8	8	8	8	8	8	8	8	8	8	Very useful	Teamwork When to call CRT team Using rebreathe bag properly	Good way to refresh on how to spot and manage critical Iâ€™ll patient	Nothing in particular	It was good
123BW		12	3BW	8	8	7	9	9	9	8	8	8	8	8	8	8	9	9	9	8	8	9	8	9	Very useful	Knowing when to escalate, sharing the mental model and escalation planning discussions	Well structured and kept to time, able to learn in ward environment	Falls, difficult family discussions	N/A
107TG		10	7TG	8	8	8	8	8	8	8	8	8	8	8	8	8	8	8	8	8	8	8	8	8	Extremely useful	Strengths of colleagues. Technical skills eg scoop.	Multidisciplinary approach	Scenarios that are less straightforward eg simulate a difficult colleague	N/a
77QW		7	7QW	8	9	9	9	9	9	9	10	9	9	9	8	8	8	8	9	9	9	9	9	9	Very useful	How and where to contact the scoop team. Team work and staff to lead Awareness of surrounding	How to manage falls without causing major fracture		To be done in a bigger place
77xa		7	7xa	5	8	7	9	9	9	9	9	9	9	9	9	9	5	9	9	7	9	9	8	8	Very useful	Scoop Delegate Ask for help when needed	Worked with people we are familiar with	Seizure patient deteriorating	Bigger room with ac
119QW		11	9QW	7	8	8	8	8	8	8	8	8	8	7	7	8	8	8	7	9	8	5	5	7	Extremely useful	Scoop team existence, importance of good handover, importance of patient comfort	Seeing the different roles of everyone in the team	Cardiac arrest situation	Nothing, was great!
29da		2	9da	8	9	9	7	8	8	7	8	7	7	7	9	8	7	6	6	7	7	7	5	5	Very useful	Better understand of MDT role Repositioning Scale 1/2	Communication Team took appropriate action Improved my knowledge	Maybe someone not in bed - someone mobilising	N/a
72LW		7	2LW	9	9	8	8	8	9	8	8	8	8	8	8	8	8	8	8	8	8	9	9	7	Extremely useful	How to prioritise in stressful situations What information is important to handover Whose role is what in this situation	Very helpful to go through things that went well and action points for the future with senior members of MDT Helpful to see other colleagues in this situation with you	A neurological deterioration?	It was very good
8En4		8	En4	8	8	8	8	8	8	8	8	8	8	8	8	8	8	8	8	8	9	9	9	9	Extremely useful	Get as much information as possible Have a runner Everyone knows what everyone can do	It was helpful to develop my practice	No	Having all equipment available
104EA		10	4EA	7	8	7	7	7	8	7	8	7	7	6	8	7	6	6	6	7	7	7	7	7	Extremely useful	Team work, being open and honest	Awareness	Confused patients	A little longer
12dx		1	2dx	9	9	9	8	9	9	9	9	7	8	9	9	9	10	9	9	10	8	9	10	10	Extremely useful	Prioritising, teamwork, calmness	Everything	Confusion, dementia, challenging behaviour	N/a
40NQ		4	0NQ	7	9	8	8	8	8	6	8	8	8	8	9	8	8	9	6	8	9	8	6	4	Very useful	To be calm in stressful situations. To let people complete their assessments before interjecting. To ask for clarity if Iâ€™m not sure how to help.	Open communication and reflection afterwards. Good to practice working with unfamiliar people as is realistic	A fall in the bathroom or other awkward setting	Less hot room
101PG		10	1PG	7	8	8	9	9	9	8	9	10	9	8	9	8	8	9	9	9	9	9	9	9	Extremely useful	Take 10 for 10, knowing when to escalate, remaining calm for yourself and others	Really useful and realistic scenario, lots of learning points to help with similar scenarios moving forwards	Sepsis/delirium, fall on floor or fall/immobility outside of bed space	More team members of different professions and grades if available
4Oqa		4	Oqa	6	7	8	7	8	8	8	7	8	8	8	7	7	7	7	7	7	8	8	7	7	Very useful	Staying calm	Teamwork	Other scenario
